# Supplementary material for: Carrying Temoporfin with Human Serum Albumin: A New Perspective for Photodynamic Application in Head and Neck Cancer
Source: Biomolecules. 2022 Dec 29;13(1):68. doi: 10.3390/biom13010068 (PMC9855801; doi:10.3390/biom13010068)
Supplement: Supplementary file 1 [file biomolecules-13-00068-s001.zip]

Archive with 1 entries (1 files):
- biomolecules-2030899-supplementary.pdf
